# Supplementary material for: Saliva Decreases Sucrose-Induced Cariogenicity in an Experimental Biological Caries Model
Source: Microorganisms. 2023 May 29;11(6):1426. doi: 10.3390/microorganisms11061426 (PMC10304388; doi:10.3390/microorganisms11061426)
Supplement: Supplementary file 1 [file microorganisms-11-01426-s001.zip]

Archive with 1 entries (1 files):
- microorganisms-2388924-supplementary.pdf
